# Supplementary material for: Association of Oxidative-Stress-Related Gene Polymorphisms with Pain-Related Temporomandibular Disorders and Oral Behavioural Habits
Source: Antioxidants (Basel). 2023 May 31;12(6):1195. doi: 10.3390/antiox12061195 (PMC10295756; doi:10.3390/antiox12061195)
Supplement: Supplementary file 1 [file antioxidants-12-01195-s001.zip]

Archive with 1 entries (1 files):
- antioxidants-2428308-supplementary.pdf
